# Supplementary material for: Beloved Whiskers: Management Type, Care Practices and Connections to Welfare in Domestic Cats
Source: Animals (Basel). 2020 Dec 5;10(12):2308. doi: 10.3390/ani10122308 (PMC7762120; doi:10.3390/ani10122308)
Supplement: Supplementary file 1 [file animals-10-02308-s001.zip]

Archive with 3 entries (3 files):
- Questionnaire for cat owners.docx
- Supplementary Material 2-resubmitted.docx
- Supplementary Material 3-resubmitted.docx
